# Supplementary material for: Estrogen Protects Neurotransmission Transcriptome During Status Epilepticus
Source: Front Neurosci. 2018 Jun 20;12:332. doi: 10.3389/fnins.2018.00332 (PMC6019481; doi:10.3389/fnins.2018.00332)
Supplement: Supplementary Table S1 — Significantly regulated genes in the analyzed pathways. COS/CON, CES/CEN = expression ratios (negative for down-regulation) in the respective comparisons, CUT = fold-change cut-off computed for each gene in each comparison to be considered as regulated. Red/green background of the expression ratio indicates significant up/down regulation while yellow background indicates not significant regulation. [file Table_1.XLSX]

## Sheet: Sheet2
GENE	DESCRIPTION	COS/CON	P-VAL	CUT	CES/CEN	P-VAL	CUT
Abl1	C-abl oncogene 1, receptor tyrosine kinase	1.41677	0.013511	1.29819	1.20927	0.23291	1.40424
Ache	Acetylcholinesterase	-2.94342	0.0140808	1.3961	-1.37246	0.134622	1.50528
Actb	Actin, beta	1.31093	0.292343	1.60921	1.54899	0.0441486	1.53315
Adcy2	Adenylate cyclase 2 (brain)	-1.24183	0.0403179	1.2402	-1.60085	0.172138	1.63274
Adcy3	Adenylate cyclase 3	-1.06379	0.769026	1.54819	2.24472	0.0408013	1.49336
Adcy5	Adenylate cyclase 5	-2.02301	0.00406416	1.52572	1.07518	0.709614	1.52766
Adcy9	Adenylate cyclase 9	1.08376	0.639541	1.46422	1.85317	0.0135364	1.52319
Aifm1	Apoptosis-inducing factor, mitochondrion-associated 1	2.16041	0.0015011	1.38073	2.02638	0.0240792	1.80646
Akt1	V-akt murine thymoma viral oncogene homolog 1	-1.25807	0.230015	1.3903	2.03686	0.0282136	1.85121
Akt3	V-akt murine thymoma viral oncogene homolog 3 (protein kinase B, gamma)	1.55823	0.000531154	1.19768	1.4742	0.106643	1.60641
Anapc10	Anaphase promoting complex subunit 10	1.35915	0.00689233	1.21691	-1.04238	0.728756	1.32395
Anapc2	Anaphase promoting complex subunit 2	-1.18133	0.317789	1.3772	1.53736	0.0284102	1.45625
Ap2b1	Adaptor-related protein complex 2, beta 1 subunit	-1.97867	0.0451156	1.46376	-1.018	0.906865	1.41033
Ap2m1	Adaptor-related protein complex 2, mu 1 subunit	-2.22561	0.0135497	1.6876	1.37364	0.071079	1.43276
Ap2s1	Adaptor-related protein complex 2, sigma 1 subunit	-1.89984	0.0492496	1.44183	1.02423	0.921322	1.65685
Apaf1	Apoptotic peptidase activating factor 1	1.14272	0.64578	1.7936	1.87273	0.0490789	1.82752
Apbb1	Amyloid beta (A4) precursor protein-binding, family B, member 1 (Fe65)	-2.1043	0.0107705	1.43918	-1.81408	0.0451228	1.66769
Aph1a	Anterior pharynx defective 1 homolog A (C. elegans)	1.61587	0.00521956	1.32146	-1.08837	0.66024	1.4968
Apoe	Apolipoprotein E	-2.39029	0.0211476	1.82174	-1.05112	0.833931	1.63202
App	Amyloid beta (A4) precursor protein	-1.31211	0.131549	1.44034	1.47126	0.0281822	1.40521
Arntl	Aryl hydrocarbon receptor nuclear translocator-like	1.92887	0.00451204	1.44216	1.74478	0.0408407	1.69424
Atf4	Activating transcription factor 4 (tax-responsive enhancer element B67)	3.03549	0.00166457	1.21341	1.28167	0.360621	1.74771
Atf6	cyclic AMP-dependent transcription factor ATF-6 alpha	1.30729	0.0398739	1.28623	1.4297	0.253116	1.86912
Atp2a1	ATPase, Ca++ transporting, cardiac muscle, fast twitch 1	1.21968	0.49905	1.81404	1.77461	0.000954446	1.24933
Atp2a3	ATPase, Ca++ transporting, ubiquitous	-1.78263	0.00529761	1.35089	-1.36757	0.478731	1.96627
Atp5b	ATP synthase, H+ transporting, mitochondrial F1 complex, beta polypeptide	2.40463	0.00496547	1.51194	1.54964	0.0788466	1.63834
Atp5c1	ATP synthase, H+ transporting, mitochondrial F1 complex, gamma polypeptide 1	-1.27436	0.0705697	1.24862	1.46544	0.0300457	1.4054
Atp5f1	ATP synthase, H+ transporting, mitochondrial F0 complex, subunit B1	-1.3724	0.0103112	1.22675	-1.15327	0.558681	1.61814
Atp5g3	ATP synthase lipid-binding protein, mitochondrial	-1.40685	0.0234825	1.3314	-1.24405	0.308766	1.57537
Atp5h	ATP synthase, H+ transporting, mitochondrial F0 complex, subunit d	1.35176	0.018916	1.26215	1.33659	0.0210194	1.26697
Atp5j	ATP synthase, H+ transporting, mitochondrial F0 complex, subunit F6	-1.11714	0.201003	1.20149	1.55855	0.0348608	1.45303
Atp6v0d1	ATPase, H+ transporting, lysosomal 38kDa, V0 subunit d1	-1.4957	0.0146952	1.31917	-1.10625	0.718671	1.76272
Atp6v0e1	ATPase, H+ transporting, lysosomal 9kDa, V0 subunit e1	1.48197	0.0322151	1.42324	1.31669	0.234136	1.61795
Atp6v0e2	ATPase, H+ transporting V0 subunit e2	-1.87269	0.010893	1.24238	1.21987	0.367921	1.58473
Atp6v1a	ATPase, H+ transporting, lysosomal V1 subunit A	-1.44073	0.0722719	1.33886	1.50382	0.0376165	1.42738
Atp6v1c1	ATPase, H+ transporting, lysosomal V1 subunit C1	1.59827	0.00911767	1.33922	-1.06606	0.763461	1.56446
Atp6v1d	ATPase, H+ transporting, lysosomal V1 subunit D	-1.03987	0.699055	1.25739	1.74906	0.0342428	1.61811
Atp6v1e1	ATPase, H+ transporting, lysosomal V1 subunit E1	2.00359	0.000205254	1.2671	1.71257	0.0369426	1.54426
Atp6v1g1	ATPase, H transporting, lysosomal V1 subunit G1	-1.82717	0.00269197	1.27827	-2.20856	0.168771	1.90897
Bace2	Beta-site APP-cleaving enzyme 2	1.24366	0.0200937	1.16693	-1.2003	0.337328	1.43475
Bak1	BCL2-antagonist/killer 1	2.85241	1.72632e-05	1.23797	1.46655	0.187026	1.78657
Bax	Bcl2-associated X protein	1.60681	0.00670055	1.29767	1.05366	0.519326	1.2165
Bbc3	Bcl-2 binding component 3	1.30782	0.00385202	1.16942	1.35449	0.0929302	1.45209
Bid	BH3-interacting domain death agonist	1.50895	0.00443309	1.28064	1.39028	0.233009	1.66104
Bub3	Budding uninhibited by benzimidazoles 3 homolog (S. cerevisiae)	5.66263	3.63303e-05	1.48463	1.04882	0.806252	1.51721
Cacna1a	Calcium channel, voltage-dependent, P/Q type, alpha 1A subunit	-4.6757	0.00980285	1.40265	-1.17959	0.453399	1.54323
Cacna1b	Calcium channel, voltage-dependent, N type, alpha 1B subunit	-3.28277	0.000829217	1.2819	1.23548	0.436485	1.74294
Cacna1c	Calcium channel, voltage-dependent, L type, alpha 1C subunit	-1.46339	0.000349442	1.15027	-1.21387	0.344611	1.5196
Calm1	Calmodulin 1	-1.03204	0.795894	1.31381	2.00825	0.00636683	1.5728
Caly	Calcyon neuron-specific vesicular protein	-3.00059	0.00288574	1.32131	-1.55048	0.0662302	1.58827
Camk2a	Calcium/calmodulin-dependent protein kinase II alpha	-4.3556	0.00714366	1.73762	1.14479	0.413223	1.44058
Camk2b	Calcium/calmodulin-dependent protein kinase II beta	-2.82396	0.00438176	1.37346	1.4718	0.0544899	1.4738
Camk4	Calcium/calmodulin-dependent protein kinase IV	-1.83711	0.000459874	1.22108	1.18638	0.456639	1.62765
Capn2	Calpain 2	2.34338	0.00393681	1.2256	-1.01105	0.918827	1.29091
Casp2	Caspase 2	3.53972	0.00038142	1.45021	-1.11107	0.693692	1.72261
Casp3	Caspase 3	3.83933	3.69568e-05	1.53166	1.98046	0.00362284	1.49298
Casp6	Caspase 6	1.81262	0.000142965	1.21899	-1.6672	0.135814	1.94564
Casp7	Caspase 7	4.2908	0.000109208	1.41537	-1.0228	0.85111	1.32555
Ccna1	Cyclin A1	-2.14708	0.015882	1.36762	-1.37284	0.206982	1.58454
Ccnd1	Cyclin D1	4.6417	0.000436823	1.19433	1.34903	0.309519	1.81949
Ccnd2	Cyclin D2	-2.76489	0.00626982	1.26604	-1.88721	0.0426842	1.45831
Ccnd3	Cyclin D3	1.45693	0.0375035	1.40642	1.69145	0.0963876	1.85086
Ccne1	Cyclin E1	1.28919	0.0337667	1.22758	1.04334	0.774656	1.40066
Ccnh	Cyclin H	1.29566	0.00934121	1.1828	1.41272	0.0718827	1.44757
Cdc14a	CDC14 cell division cycle 14 homolog A (S. cerevisiae)	1.67757	0.0171117	1.49735	1.07223	0.748125	1.59012
Cdc16	Cell division cycle 16 homolog (S. cerevisiae)	1.23666	0.00123774	1.10351	1.1597	0.0348686	1.15387
Cdc20	Cell division cycle 20 homolog (S. cerevisiae)	3.18915	0.00114051	1.28683	1.75514	0.00399995	1.38392
Cdc25b	Cell division cycle 25 homolog B (S. pombe)	-1.43202	0.0223914	1.28001	-1.09232	0.64931	1.50348
Cdk4	Cyclin-dependent kinase 4	2.84091	0.000394808	1.55626	1.09159	0.389686	1.26424
Cdk5	Cyclin-dependent kinase 5	-1.41678	0.00617604	1.24173	1.66518	0.0801828	1.76943
Cdk7	Cell division protein kinase 7	1.37235	0.00747866	1.2329	-1.26066	0.101959	1.29508
Cdkn1b	Cyclin-dependent kinase inhibitor 1B	2.47059	0.000445452	1.40997	1.29399	0.249721	1.6006
Cdkn2a	Cyclin-dependent kinase inhibitor 2A	2.11139	0.00429493	1.37606	1.29255	0.32512	1.71196
Cflar	CASP8 and FADD-like apoptosis regulator	4.1534	4.56189e-06	1.42177	1.32935	0.218987	1.62186
Chrm4	Cholinergic receptor, muscarinic 4	-1.57972	0.0345021	1.39759	1.56465	0.252101	2.14107
Chrna7	nicotinic receptor alpha 7 subunit	2.22636	0.0473384	2.29727	1.98583	0.0370404	1.87345
Cltb	Clathrin, light chain (Lcb)	1.73363	0.0194532	1.44274	1.06843	0.851113	1.95544
Cltc	Clathrin, heavy chain (Hc)	1.07598	0.812998	1.84515	-1.73379	0.0395199	1.63397
Cox6a2	Cytochrome c oxidase, subunit VIa, polypeptide 2	1.69686	0.00264941	1.3063	-1.15165	0.602701	1.74629
Cox6c	Cytochrome c oxidase, subunit VIc	1.64357	0.0289763	1.4418	1.11909	0.72827	1.84502
Cox7a2	Cytochrome c oxidase subunit VIIa polypeptide 2	1.38066	0.0286472	1.33218	1.55434	0.00174771	1.24996
Cox8a	Cytochrome c oxidase subunit VIIIa	-1.79724	0.00322117	1.38954	1.52232	0.035389	1.36127
Cplx1	Complexin 1	1.86373	0.00514063	1.4726	1.46051	0.0783326	1.48286
Creb1	CAMP responsive element binding protein 1	4.58812	0.000239792	1.55489	1.26769	0.472489	1.921
Creb3l1	CAMP responsive element binding protein 3-like 1	2.55391	7.37623e-06	1.2248	-1.41101	0.177631	1.49903
Crh	Corticotropin releasing hormone	13.3678	0.0107359	1.79522	-1.26179	0.571413	1.95058
Ctsk	Cathepsin K	5.35593	9.03535e-05	1.26474	1.04418	0.733133	1.33514
Ctsl1	Cathepsin L1	2.0627	0.000454202	1.34032	-1.18555	0.301683	1.41145
Ctsz	Cathepsin Z	5.15687	2.9237e-05	1.56685	1.43077	0.123768	1.6103
Cyp2d4	Cytochrome P450 2D18	-1.43912	0.00668621	1.26415	-1.2128	0.418835	1.60883
Cyp2j4	Cytochrome P450, family 2, subfamily j, polypeptide 4	1.53993	0.0300514	1.43843	-1.34521	0.248964	1.52778
Dab2ip	DAB2 interacting protein	-1.48989	0.0181278	1.23964	-1.07322	0.587095	1.34491
Ddc	Dopa decarboxylase (aromatic L-amino acid decarboxylase)	-8.33364	0.0354391	1.76021	1.36372	0.0593304	1.36314
Dlgap1	Discs, large (Drosophila) homolog-associated protein 1	-1.16868	0.509156	1.58602	1.48946	0.0374173	1.39861
Dnm1	Dynamin 1	-2.81379	0.0194218	1.69635	1.63985	0.129483	1.89217
E2f1	E2F transcription factor 1	2.49063	0.000790594	1.29011	-1.17211	0.42146	1.51076
Eif2s1	Eukaryotic translation initiation factor 2, subunit 1 alpha	3.57511	1.40603e-05	1.4186	1.69168	0.0175763	1.5113
Endog	Endonuclease G	-2.14435	0.00587208	1.24975	-1.28185	0.119498	1.34643
Fos	FBJ osteosarcoma oncogene	43.4105	0.0185493	1.73397	3.34085	0.430901	3.19366
Gabarap	GABA(A) receptor-associated protein	1.38651	0.00784565	1.21409	-1.04714	0.741595	1.35838
Gabarapl2	GABA(A) receptor-associated protein like 2	1.84371	0.0109554	1.4811	-1.0762	0.595616	1.37035
Gabbr1	Gamma-aminobutyric acid (GABA) B receptor 1	-1.62676	5.59941e-05	1.10828	1.51528	0.280718	2.00601
Gabra5	Gamma-aminobutyric acid (GABA) A receptor, alpha 5	-3.68054	0.002376	1.30146	1.64356	0.0469408	1.60951
Gabrb1	Gamma-aminobutyric acid (GABA) A receptor, beta 1	1.24137	0.344074	1.61733	2.47055	0.00349795	1.67923
Gabrd	Gamma-aminobutyric acid (GABA) A receptor, delta	-1.84998	0.00803909	1.43579	1.35382	0.177791	1.59678
Gabrq	Gamma-aminobutyric acid (GABA) receptor, theta	-1.71061	0.150784	1.64163	2.24509	0.0177253	1.41636
Gad2	Glutamate decarboxylase 2	2.91292	0.000721647	1.44313	1.64647	0.205764	2.15409
Gadd45a	Growth arrest and DNA-damage-inducible, alpha	9.18203	0.00302294	1.46331	2.46104	0.378456	2.67242
Gadd45b	Growth arrest and DNA-damage-inducible, beta	5.11524	0.00166151	1.35704	-1.41079	0.113025	1.55514
Gadd45g	Growth arrest and DNA-damage-inducible, gamma	40.503	0.00614112	1.56392	1.19558	0.198526	1.3581
Gapdh	Glyceraldehyde-3-phosphate dehydrogenase	-1.96733	0.0140791	1.63443	-1.17405	0.466521	1.50882
Gls2	Glutaminase 2 (liver, mitochondrial)	3.13525	3.47762e-05	1.41153	-1.00023	0.998767	1.39477
Gnai1	Guanine nucleotide binding protein (G protein), alpha inhibiting 1	2.15263	0.021579	1.86175	1.00405	0.970313	1.29449
Gnai3	Guanine nucleotide binding protein (G protein), alpha inhibiting 3	2.11349	0.000196711	1.2161	1.81631	0.0119535	1.53813
Gnal	Guanine nucleotide binding protein, alpha stimulating, olfactory type	-1.80886	0.0336577	1.3837	-1.18428	0.523958	1.65119
Gnao1	Guanine nucleotide binding protein (G protein), alpha activating activity polypeptide O	-1.85366	0.0256294	1.43857	1.22173	0.234392	1.4364
Gnas	GNAS complex locus	1.74983	0.00196224	1.27233	-1.11424	0.586449	1.49257
Gnb1	Guanine nucleotide binding protein (G protein), beta polypeptide 1	-1.58151	0.166937	1.59995	1.85648	0.0268563	1.70217
Gnb2	Guanine nucleotide binding protein (G protein), beta polypeptide 2	1.26736	0.142064	1.39029	1.89439	0.0398454	1.81578
Gnb4	Guanine nucleotide binding protein (G protein), beta polypeptide 4	3.29285	0.000148335	1.25972	1.03708	0.78129	1.35502
Gng10	Guanine nucleotide binding protein (G protein), gamma 10	1.5908	0.000896315	1.22681	1.59646	0.23109	2.1399
Gng11	Guanine nucleotide binding protein (G protein), gamma 11	2.73423	0.000305667	1.30969	1.81912	0.0150995	1.54244
Gng12	Guanine nucleotide binding protein (G protein), gamma 12	1.91222	0.00454039	1.37233	1.85122	0.0477213	1.81845
Gng3	Guanine nucleotide binding protein (G protein), gamma 3	-2.52079	0.00300804	1.2862	1.18329	0.241212	1.36987
Gng4	guanine nucleotide binding protein (G protein), gamma 4 subunit	-2.01387	0.0134029	1.31307	1.11223	0.503167	1.42802
Gng5	Guanine nucleotide binding protein (G protein), gamma 5	1.76662	0.0325579	1.39583	2.56692	0.348247	2.67971
Gng8	Guanine nucleotide binding protein (G protein), gamma 8	-2.30998	0.00311118	1.40912	1.23552	0.176574	1.40026
Gria1	Glutamate receptor, ionotropic, AMPA 1	-3.06292	0.0147588	1.54356	1.66535	0.00324157	1.33612
Gria2	Glutamate receptor, ionotropic, AMPA 2	-4.62839	0.0120865	1.43542	1.1652	0.260626	1.34865
Gria3	Glutamate receptor, ionotrophic, AMPA 3	-1.74346	0.0116577	1.22912	-1.24672	0.440996	1.71433
Gria4	Glutamate receptor, ionotrophic, AMPA 4	-2.59362	0.0191217	1.4167	1.05583	0.559612	1.24976
Grid2	Glutamate receptor, ionotropic, delta 2	1.33297	0.0402038	1.29372	1.40041	0.0519069	1.41129
Grik4	Glutamate receptor, ionotropic, kainate 4	-2.10759	0.0245316	1.41259	1.0768	0.610973	1.38494
Grik5	Glutamate receptor, ionotropic, kainate 5	-3.07772	0.0234841	1.47053	1.22653	0.453818	1.75222
Grin1	Glutamate receptor, ionotropic, N-methyl D-aspartate 1	-1.89511	0.0251678	1.44103	-1.22993	0.422179	1.64952
Grin2a	Glutamate receptor, ionotropic, N-methyl D-aspartate 2A	-3.13497	0.0164937	1.43428	1.46648	0.0376853	1.42067
Grin2c	Glutamate receptor, ionotropic, N-methyl D-aspartate 2C	-4.52674	0.00146478	1.45083	1.36057	0.370179	1.97594
Grm3	Glutamate receptor, metabotropic 3	-1.91835	0.0168442	1.44166	1.09516	0.509204	1.35526
Grm4	Glutamate receptor, metabotropic 4	1.11035	0.577973	1.50884	1.84125	0.0383128	1.75064
Grm7	Glutamate receptor, metabotropic 7	-1.01365	0.93751	1.4691	1.78818	0.00277147	1.33781
Gsk3a	Glycogen synthase kinase 3 alpha	-1.03086	0.827488	1.36663	2.3056	0.00595308	1.71981
Gsk3b	Glycogen synthase kinase 3 beta	1.14798	0.525189	1.58436	1.71543	0.0113272	1.43946
Gucy1b3	Guanylate cyclase 1, soluble, beta 3	-1.05599	0.760852	1.45836	1.69405	0.0084905	1.43007
Hbegf	Heparin-binding EGF-like growth factor	24.2499	0.00117285	1.5894	-1.34856	0.283402	1.67638
Hdac1	Histone deacetylase 1	2.64138	5.85798e-05	1.19743	1.19281	0.35257	1.49795
Hdac11	Histone deacetylase 11	-2.05566	0.0092049	1.30684	1.87742	0.0256507	1.67042
Homer3	Homer homolog 3 (Drosophila)	2.75479	0.00106528	1.35189	1.41034	0.167275	1.66572
Hras	Harvey rat sarcoma virus oncogene	-1.37096	0.0235175	1.2009	-1.05483	0.710505	1.37373
Hrk	Harakiri, BCL2 interacting protein (contains only BH3 domain)	-1.78321	0.0345189	1.38185	-1.0251	0.917556	1.65002
Hsp90ab1	Heat shock protein 90kDa alpha (cytosolic), class B member 1	-1.5773	0.0448856	1.4234	-1.03848	0.919349	1.9581
Hspa1a	Heat shock 70kD protein 1A	26.2729	0.00268193	1.76584	-1.01833	0.933665	1.5893
Hspa1b	heat shock 70kD protein 1B	21.2333	0.00861692	1.55339	1.30296	0.0699675	1.35326
Hspa2	Heat shock protein alpha 2	1.91052	0.014948	1.60806	1.92583	0.132163	1.94295
Htr2c	5-hydroxytryptamine (serotonin) receptor 2C	-1.88045	0.0440917	2.30858	1.48144	0.0356248	1.35674
Htr3a	5-hydroxytryptamine (serotonin) receptor 3a	2.01884	0.00633695	1.57539	1.92502	0.0186016	1.33344
Htr5b	5-hydroxytryptamine (serotonin) receptor 5B	-22.3886	0.00289604	1.32483	-1.19394	0.545834	1.81287
Htr7	5-hydroxytryptamine receptor 7	-1.49581	0.0231268	1.36158	5.38537	0.0307719	1.62748
Ide	Insulin degrading enzyme	1.30024	0.0112257	1.18443	1.24611	0.14052	1.37028
Igf1	Insulin-like growth factor 1	1.38002	0.028605	1.30521	1.24663	0.159469	1.38174
Igf1r	Insulin-like growth factor 1 receptor	1.24355	0.237534	1.47726	2.09363	0.0116124	1.67279
Ikbkb	Inhibitor of kappa light polypeptide gene enhancer in B-cells, kinase beta	2.08451	0.00312933	1.50373	1.30767	0.200519	1.53425
Il3ra	Interleukin 3 receptor, alpha	3.61686	1.26921e-05	1.33231	1.15859	0.471955	1.55615
Jak2	Janus kinase 2	2.50523	0.00155949	1.60086	1.94301	0.030865	1.79764
Jun	Jun oncogene	2.85002	0.00171867	1.29157	-1.0657	0.655389	1.37669
Kcnd2	Potassium voltage-gated channel, Shal-related subfamily, member 2	-2.27768	0.000163638	1.15332	1.1036	0.508995	1.40119
Kcnj14	Potassium inwardly-rectifying channel, subfamily J, member 14	-1.6123	0.000619189	1.20865	1.72883	0.254655	2.32404
Kcnj4	Potassium inwardly-rectifying channel, subfamily J, member 4	-1.44221	0.0446439	1.26617	-1.26841	0.293865	1.55921
Kcnj5	Potassium inwardly-rectifying channel, subfamily J, member 5	1.68767	0.0116411	1.29555	1.26979	0.268123	1.56582
Kcnj9	ref|Rattus norvegicus potassium inwardly-rectifying channel, subfamily J, member 9	1.03405	0.815048	1.38637	1.70886	0.00292698	1.32327
Kif5c	Kinesin family member 5C	1.58923	0.00511226	1.29639	1.64849	0.0874731	1.78076
Kras	GTPase KRasGTPase KRas, N-terminally processed	3.29398	2.94904e-06	1.25778	2.06562	0.0344525	1.92167
Lmna	Lamin A	2.6868	4.85175e-05	1.11265	1.01295	0.969671	1.90322
Lmnb2	Lamin B2	1.43848	0.0102831	1.26116	-1.1524	0.535906	1.59183
Lyn	V-yes-1 Yamaguchi sarcoma viral related oncogene homolog	5.02392	0.00140789	1.49387	2.13865	0.0203764	1.84737
Mad2l1	MAD2 mitotic arrest deficient-like 1 (yeast)	3.99406	0.000613602	1.45484	1.02636	0.886039	1.48353
Maoa	Monoamine oxidase A	2.29816	0.000141273	1.34	2.40484	0.0525581	2.07393
Map2k1	Mitogen activated protein kinase kinase 1	-1.30411	0.2168	1.45138	2.20582	0.0355275	2.05354
Map3k14	Mitogen-activated protein kinase kinase kinase 14	2.36347	0.000614403	1.28809	1.56225	0.0396116	1.49904
Mapk1	Mitogen activated protein kinase 1	1.00495	0.966629	1.31007	1.34985	0.04619	1.32943
Mapk10	Mitogen activated protein kinase 10	-2.34388	0.000218601	1.28559	3.08848	0.0484817	2.5699
Mapt	Microtubule-associated protein tau	-2.4868	0.0150473	1.47744	3.24142	0.346135	2.77876
Mcl1	Myeloid cell leukemia sequence 1	3.99449	2.94492e-05	1.2611	-1.16893	0.376226	1.42358
Mcm2	Minichromosome maintenance complex component 2	3.62394	7.16179e-06	1.384	4.77619	0.360264	3.09838
Mcm3	Minichromosome maintenance complex component 3	16.6567	0.000702786	1.30901	-1.14555	0.393788	1.41216
Mcm7	Minichromosome maintenance complex component 7	3.03659	9.48941e-05	1.28931	2.24253	0.12838	1.96696
Mdm2	Mdm2 p53 binding protein homolog (mouse)	5.39275	0.000132757	1.34098	1.52168	0.0137555	1.37002
Myc	Myelocytomatosis oncogene	7.57735	0.000656267	1.2664	-1.03731	0.691866	1.24946
Ncstn	Nicastrin	2.49815	0.000265877	1.42225	1.37668	0.00720603	1.23589
Ndufa11	NADH dehydrogenase (ubiquinone) 1 alpha subcomplex 11	-1.23112	0.168557	1.37189	2.29883	0.00417154	1.6315
Ndufa12	NADH dehydrogenase (ubiquinone) 1 alpha subcomplex, 12	-1.44813	0.0118414	1.31044	1.0913	0.468787	1.31971
Ndufa8	NADH dehydrogenase (ubiquinone) 1 alpha subcomplex, 8	-1.35319	0.00589658	1.17384	-1.72795	0.143952	1.74288
Ndufa9	NADH dehydrogenase (ubiquinone) 1 alpha subcomplex, 9	2.18649	0.000197289	1.25653	1.77038	0.0395407	1.64333
Ndufab1	NADH dehydrogenase (ubiquinone) 1, alpha/beta subcomplex, 1	1.7596	0.00212807	1.32611	-1.08646	0.657887	1.49725
Ndufb2	NADH dehydrogenase (ubiquinone) 1 beta subcomplex, 2	1.54737	0.00732808	1.32687	-1.25567	0.249553	1.44217
Ndufb3	NADH dehydrogenase (ubiquinone) 1 beta subcomplex 3	-1.48249	0.00323634	1.2459	1.24894	0.434997	1.69628
Ndufb8	NADH dehydrogenase (ubiquinone) 1 beta subcomplex 8	-1.88968	0.00333123	1.41013	1.36139	0.512783	2.07924
Ndufc2	NADH dehydrogenase (ubiquinone) 1, subcomplex unknown, 2	1.2064	0.151312	1.30678	2.05479	0.00178711	1.30983
Ndufs1	NADH dehydrogenase (ubiquinone) Fe-S protein 1	-1.52991	0.0334406	1.30436	1.5949	0.114969	1.79494
Ndufs2	NADH dehydrogenase (ubiquinone) Fe-S protein 2	3.06796	0.00049485	1.58273	1.16372	0.447695	1.54037
Ndufs3	NADH dehydrogenase (ubiquinone) Fe-S protein 3	-1.441	0.00311974	1.14662	1.17096	0.160661	1.28152
Ndufs5	NADH dehydrogenase (ubiquinone) Fe-S protein 5	1.68893	0.0313216	1.52637	1.74783	0.0200935	1.56291
Ndufs7	NADH dehydrogenase (ubiquinone) Fe-S protein 7	-1.38131	0.000897851	1.13991	-1.09293	0.571091	1.41033
Ndufs8	NADH dehydrogenase (ubiquinone) Fe-S protein 8	-1.29793	0.00703512	1.16915	1.65197	0.0687258	1.43676
Ndufv2	NADH dehydrogenase (ubiquinone) flavoprotein 2	-1.25256	0.0139578	1.18932	-2.1067	0.0485141	1.63632
Nfkb1	Nuclear factor NF-kappa-B p105 subunitNuclear factor NF-kappa-B p50 subunit	2.58773	0.00203431	1.47911	2.66212	0.184376	2.09752
Nfkbia	Nuclear factor of kappa light polypeptide gene enhancer in B-cells inhibitor, alpha	3.08282	0.000777087	1.50728	1.218	0.492021	1.79353
Ngf	Beta-nerve growth factor	1.48171	0.0433953	1.4224	1.00944	0.962847	1.54575
Nsf	N-ethylmaleimide-sensitive factor	-1.79514	0.0333853	1.39292	1.38184	0.0382821	1.3595
Ntrk1	Neurotrophic tyrosine kinase, receptor, type 1	-1.91426	0.00868295	1.44629	1.1733	0.468173	1.59706
Orc3l	Origin recognition complex, subunit 3-like (yeast)	1.81134	0.0129957	1.40039	1.35219	0.0391117	1.33757
Orc4l	Origin recognition complex, subunit 4-like (yeast)	1.43855	0.0286956	1.36739	-3.31361	0.0615508	2.07201
Parp2	Poly (ADP-ribose) polymerase 2	1.3489	0.00653194	1.21157	1.30304	0.325922	1.74343
Pcna	Proliferating cell nuclear antigen	1.95912	0.00042144	1.27782	1.68997	0.133389	1.71249
Pdpk1	3-phosphoinositide dependent protein kinase-1	2.47917	0.000487187	1.22024	1.30236	0.279713	1.65515
Pik3r2	Phosphoinositide-3-kinase, regulatory subunit 2 (beta)	-2.09435	0.0112475	1.34238	1.25086	0.0178623	1.19968
Pkmyt1	Protein kinase, membrane associated tyrosine/threonine 1	2.94458	2.29757e-05	1.33839	-1.23742	0.261028	1.49015
Plcb4	Phospholipase C, beta 4	-1.40604	0.0474002	1.25432	1.12944	0.618747	1.66537
Plcl1	Phospholipase C-like 1	1.23048	0.0332357	1.18617	-1.05246	0.637744	1.28862
Plk1	Polo-like kinase 1 (Drosophila)	3.81725	0.019095	1.46448	1.77023	0.0940473	1.93562
Ppp1ca	Protein phosphatase 1, catalytic subunit, alpha isoform	-1.7103	0.0134782	1.48467	-1.73964	0.0469269	1.54039
Ppp1cb	Protein phosphatase 1, catalytic subunit, beta isoform	1.64526	0.0146351	1.42816	1.40028	0.230215	1.62944
Ppp2ca	Protein phosphatase 2, catalytic subunit, alpha isoform	1.16585	0.513817	1.64358	1.89382	0.0127513	1.59591
Ppp2r1a	Protein phosphatase 2 (formerly 2A), regulatory subunit A, alpha isoform	-1.70326	0.0350228	1.47004	-1.11813	0.434103	1.34649
Ppp2r1b	Protein phosphatase 2 (formerly 2A), regulatory subunit A, beta isoform	5.63749	7.04222e-06	1.32634	1.21416	0.341369	1.53086
Ppp2r2b	Protein phosphatase 2 (formerly 2A), regulatory subunit B, beta isoform	1.29408	0.107283	1.38495	1.51751	0.00103214	1.20261
Ppp2r2d	Protein phosphatase 2, regulatory subunit B, delta isoform	1.51225	0.0137261	1.32378	1.54242	0.0982892	1.54076
Ppp2r5d	Protein phosphatase 2, regulatory subunit B', delta isoform	1.79689	0.00232606	1.3529	-1.05086	0.91035	2.15563
Ppp2r5e	Protein phosphatase 2, regulatory subunit B', epsilon isoform	-1.9129	0.0176328	1.29048	-1.10202	0.621211	1.52007
Ppp3ca	Protein phosphatase 3, catalytic subunit, alpha isoform	-3.29106	0.0419432	1.59359	-1.03791	0.849466	1.51903
Ppp3cb	Protein phosphatase 3, catalytic subunit, beta isoform	-1.65871	0.0138276	1.37757	1.52186	0.266463	2.09339
Ppp3cc	Protein phosphatase 3, catalytic subunit, gamma isoform	2.88796	6.43141e-05	1.3004	1.84633	0.116786	2.12759
Ppp3r1	Protein phosphatase 3, regulatory subunit B, alpha isoform	-2.16831	0.0117316	1.45752	1.0412	0.850249	1.57628
Prkacb	Protein kinase, cAMP dependent, catalytic, beta	2.47129	0.00115783	1.56978	-1.07079	0.754033	1.571
Prkca	Protein kinase C, alpha	-1.07982	0.417927	1.23961	1.60643	0.0315282	1.48105
Prkcb	Protein kinase C, beta	-1.37998	0.00512327	1.21657	1.98386	0.0580978	1.99728
Prkcg	Protein kinase C, gamma	-3.77773	0.0103467	1.4731	-1.78558	0.356104	2.15902
Psen1	Presenilin-1	4.08301	1.38057e-06	1.31748	1.58407	0.0627453	1.63025
Psen2	Presenilin-2	-1.01689	0.787272	1.16675	2.27599	0.0162253	1.84317
Psenen	Presenilin enhancer 2 homolog (C. elegans)	-1.41325	0.0181623	1.22731	1.17875	0.0939565	1.19703
Ptgs1	Prostaglandin-endoperoxide synthase 1	1.0245	0.856524	1.35476	-1.71954	0.0176514	1.50617
Ptgs2	Prostaglandin-endoperoxide synthase 2	6.06949	0.00290176	1.60793	1.02767	0.901848	1.59282
Pttg1	Pituitary tumor-transforming 1	3.54052	0.00163024	1.24738	2.08567	0.101704	1.71794
Rab3a	RAB3A, member RAS oncogene family	-2.35188	0.00732384	1.34129	-1.46775	0.142529	1.54183
Raf1	V-raf-leukemia viral oncogene 1	1.3629	0.040969	1.3444	3.78319	0.326605	2.82125
Rap1a	RAP1A, member of RAS oncogene family	2.22355	0.000370479	1.3133	2.14763	0.00905243	1.69787
Rap1b	RAP1B, member of RAS oncogene family	1.72331	0.0193902	1.54893	1.40643	0.103985	1.53626
Rela	V-rel reticuloendotheliosis viral oncogene homolog A (avian)	3.26703	0.000150809	1.51049	1.00556	0.981204	1.63621
Rps6ka1	Ribosomal protein S6 kinase polypeptide 1	2.03693	0.000738853	1.35623	1.12022	0.679177	1.74333
Rps6ka2	Ribosomal protein S6 kinase polypeptide 2	2.45029	0.00305539	1.3627	1.08053	0.716845	1.57291
Rps6ka3	Ribosomal protein S6 kinase polypeptide 3	3.016	0.000319226	1.29873	-1.06656	0.730166	1.50693
Rtn3	Reticulon 3	-1.09195	0.357563	1.25171	1.58001	0.0143629	1.40161
Sdhb	Succinate dehydrogenase complex, subunit B, iron sulfur (Ip)	2.56715	0.00015018	1.34335	1.38844	0.276139	1.79447
Sdhd	Succinate dehydrogenase complex, subunit D, integral membrane protein	1.28863	0.000822644	1.11694	1.00287	0.981917	1.34145
Sept4	Septin 4	-2.18969	0.00433154	1.48258	1.16101	0.564274	1.6833
Shank1	SH3 and multiple ankyrin repeat domains 1	1.36493	0.00482338	1.20838	1.93188	0.0208197	1.69522
Shc1	SHC (Src homology 2 domain containing) transforming protein 1	3.82785	2.38807e-05	1.26924	1.69615	0.00556988	1.29839
Shc3	SHC (Src homology 2 domain containing) transforming protein 3	3.51173	6.65856e-05	1.46361	1.4997	0.139112	1.5385
Skp1	S-phase kinase-associated protein 1	-1.56052	0.0013528	1.15065	1.21467	0.449308	1.70676
Slc12a5	Solute carrier family 12 (potassium-chloride transporter), member 5	-3.18861	0.00424648	1.27457	-1.36359	0.120643	1.51201
Slc17a6	Solute carrier family 17 (sodium-dependent inorganic phosphate cotransporter), member 6	4.36212	0.00184425	1.30742	-1.03959	0.841307	1.49862
Slc17a7	Solute carrier family 17 (sodium-dependent inorganic phosphate cotransporter), member 7	-3.65418	0.00811308	1.37239	-1.04821	0.874343	1.77963
Slc1a2	Solute carrier family 1 (glial high affinity glutamate transporter), member 2	1.18093	0.42238	1.56076	2.45179	0.0202007	1.43401
Slc1a3	Solute carrier family 1 (glial high affinity glutamate transporter), member 3	-1.27039	0.0321722	1.25059	1.52212	0.229478	1.99319
Slc1a6	Solute carrier family 1 (high affinity aspartate/glutamate transporter), member 6	-2.65114	0.00787096	1.4642	-1.12087	0.241775	1.24346
Slc33a1	Solute carrier family 33 (acetyl-CoA transporter), member 1	1.62689	0.0139366	1.4419	1.52789	0.0988388	1.65265
Slc38a2	Solute carrier family 38, member 2	2.46337	0.00798806	1.27021	2.00342	0.0187301	1.46917
Slc38a3	Solute carrier family 38, member 3	-3.5552	0.0579169	1.74404	1.79217	0.0327999	1.60988
Slc38a5	Solute carrier family 38, member 5	2.3848	0.0162047	1.44359	-1.00722	0.942325	1.26371
Slc6a1	Solute carrier family 6 (neurotransmitter transporter, GABA), member 1	-1.44422	0.00502908	1.22753	-1.58266	0.0813631	1.42548
Slc6a13	Solute carrier family 6 (neurotransmitter transporter, GABA), member 13	-1.69378	0.0419194	1.62258	-1.05125	0.755408	1.42839
Smad2	SMAD family member 2	1.74068	0.00446752	1.31523	2.24072	0.0242586	1.89027
Smc3	Structural maintenance of chromosomes 3	2.34934	0.00236804	1.47677	1.84116	0.00799241	1.4968
Snap25	Synaptosomal-associated protein 25	-1.59084	0.0453999	1.49384	-1.08178	0.703676	1.55438
Sp1	Sp1 transcription factor	3.40544	0.00190746	1.84278	-1.10263	0.399346	1.27496
Sptan1	Spectrin, alpha, non-erythrocytic 1	-2.15604	0.00226922	1.33923	1.61002	0.0725074	1.66254
Src	V-src sarcoma (Schmidt-Ruppin A-2) viral oncogene homolog (avian)	-1.62226	0.000931332	1.19099	-1.81421	0.0143483	1.47304
Stag2	Stromal antigen 2	1.35094	0.0749469	1.40609	2.14298	0.0233798	1.64674
Stx1a	Syntaxin 1A (brain)	-2.23228	0.0091908	1.31513	1.34991	0.299061	1.75816
Stx1b	Syntaxin-1B	-1.4637	0.046963	1.34949	1.59943	0.161017	1.94027
Stxbp1	Syntaxin binding protein 1	-2.37027	0.0391812	1.60716	1.92701	0.0424305	1.83745
Syt1	Synaptotagmin I	-1.8851	0.0119618	1.2961	-1.00926	0.963459	1.52461
Tgfb1	Transforming growth factor, beta 1	4.47243	5.08652e-05	1.48189	1.05158	0.762851	1.45176
Tgfb3	Transforming growth factor, beta 3	1.32532	0.00608877	1.17004	-1.35014	0.33179	1.6817
Tnfrsf1a	Tumor necrosis factor receptor superfamily, member 1a	4.05853	4.5005e-07	1.2806	1.69927	0.317655	2.05501
Traf2	Tnf receptor-associated factor 2	1.74607	0.00327907	1.36198	1.25922	0.0996304	1.33969
Trpc1	Transient receptor potential cation channel, subfamily C, member 1	1.61412	0.00897996	1.38968	-1.03214	0.850392	1.43005
Tuba3a	Tubulin, alpha 3A	-1.77637	0.0193801	1.32545	1.12024	0.518442	1.47401
Tuba4a	Tubulin, alpha 4A	-2.19414	0.0117558	1.40094	-1.46585	0.10775	1.54677
Tuba8	Tubulin, alpha 8	-1.72075	0.00548535	1.30272	1.57201	0.132103	1.82081
Uqcrc2	Ubiquinol cytochrome c reductase core protein 2	2.29375	0.000136083	1.31814	-1.29527	0.0675392	1.32278
Uqcrh	Ubiquinol-cytochrome c reductase hinge protein	1.76613	0.0160159	1.534	1.02709	0.817418	1.31267
Ywhab	Tyrosine 3-monooxygenase/tryptophan 5-monooxygenase activation protein, beta polypeptide	-1.9605	0.00183879	1.3818	1.03219	0.840595	1.42201
Ywhag	Tyrosine 3-monooxygenase/tryptophan 5-monooxygenase activation protein, gamma polypeptide	-1.34505	0.44173	1.83214	1.25137	0.0156192	1.19422
Ywhaz	Tyrosine 3-monooxygenase/tryptophan 5-monooxygenase activation protein, zeta polypeptide	1.24915	0.600822	2.21055	1.44908	0.0277726	1.35702
Zbtb17	Zinc finger and BTB domain containing 17	2.32083	0.0026658	1.34467	-1.06723	0.739773	1.50088
